# Supplementary material for: Changes in perinatal management and outcomes of extremely preterm infants born below 26 weeks of gestation in a tertiary referral hospital in Sweden: Comparison between 2004–2007 and 2012–2016
Source: Acta Obstet Gynecol Scand. 2023 May 22;102(6):716–27. doi: 10.1111/aogs.14576 (PMC10201972; doi:10.1111/aogs.14576)
Supplement: Supplementary file 1 — Table S1. [file AOGS-102-716-s001.xlsx]

## Sheet: Sheet1
	Supplementary Table 1 Categories of major morbidity among infants surviving to one year. Values are numbers with event/total (percentages)
		Week 22		Week 23		Week 24		Week 25		Week 22-25		P-value
		2004-2007	2012-2016	2004-2007	2012-2016	2004-2007	2012-2016	2004-2007	2012-2016	2004-2007	2012-2016
	Total number of infants	0	2	12	29	15	41	33	70	60	142
	Severe bronchopulmonary dysplasia1	0	2/2 (100)	7 /9 (78)	18/29 (62)	9/13 (69)	22/41 (54)	18/30 (60)	32/70 (46)	34/52 (65)	74/142 (52)	0.10
	Retinopathy of prematurity Stage 3-5	0	2/2 (100)	8 /12 (67)	16/29 (55)	11/15 (73)	19/41 (46)	13/33 (39)	18/70 (26)	32/60 (53)	55/142 (39)	0.06
	Intraventricular hemorrhage Stage 3-4	0	0	2/12 (17)	2/29 (7)	2/15 (13)	4/41 (10)	4/33 (12)	10/70 (14)	8/60 (13)	16/142 (11)	0.68
	Necrotizing enterocolitis	0	0	0	3/29 (10)	3/15 (20)	5/41 (12)	1/33 (3)	10/70 (14)	4/60 (7)	18/142 (13)	0.21
	Periventricular leukomalacia	0	0	2/12 (17)	0	0	1/41 (2)	0	3/70 (4)	2/60 (3)	4/142 (3)	1.0
	Any of the above	0	2/2 (100)	10/12 (83)	23/29 (79)	12/15 (80)	33/41 (80)	18/33 (55)	40/70 (57)	40/60 (67)	987142 (69)	0.74
	1Data missing for 8 (13) infants in the 2004-2007 group
